# Supplementary material for: Structure and function of microbiomes in the rhizosphere and endosphere response to temperature and precipitation variation in Inner Mongolia steppes
Source: Front Plant Sci. 2023 Dec 7;14:1297399. doi: 10.3389/fpls.2023.1297399 (PMC10733484; doi:10.3389/fpls.2023.1297399)
Supplement: Supplementary file 1 [file Table_1.xlsx]

## Sheet: Sheet1
ID	Latitude(°N)	Longitude(°E)	MAP (mean annual precipitation, mm)	MAT (mean annual temperature, oC)	Type
HL	48.905	116.906	383.6	-1.24	typical steppe
ALT	48.677	116.722	245.3	0.4	meadow steppe
THM	48.687	116.646	343.9	0.6	meadow steppe
ARH	48.585	115.886	251	0	typical steppe
NKZ	49.34	119.95	390	-0.5	meadow steppe
BRWS	43.515	119.493	350	6.2	meadow steppe
BLZ	44.016	120.562	318	6	meadow steppe
XWQ	44.457	117.659	345	1	typical steppe
DLH	42.6425	117.92	370	4	typical steppe
WLBT	42.586	117.244	375	1.2	typical steppe
XLMR	41.353	111.216	284	2.5	desert steppe
HQMC	42.0917	110.047	170	5.3	desert steppe
HGGB	41.49	107.495	126.6	3.8	desert steppe
HD	40.8616	108.843	224.2	6.5	desert steppe
CGBL	41.1517	108.879	180	5.8	desert steppe
