# Supplementary material for: Structure and function of microbiomes in the rhizosphere and endosphere response to temperature and precipitation variation in Inner Mongolia steppes
Source: Front Plant Sci. 2023 Dec 7;14:1297399. doi: 10.3389/fpls.2023.1297399 (PMC10733484; doi:10.3389/fpls.2023.1297399)
Supplement: Supplementary file 2 [file Table_2.xlsx]

## Sheet: Figure 4
eggNOG	description	eggNOG_Class	Category
COG3181	extra-cytoplasmic solute receptor family protein	[S]: Function unknown	POORLY CHARACTERIZED
NOG00518	TonB-dependent Receptor Plug	[S]: Function unknown	POORLY CHARACTERIZED
COG2770	Histidine kinase	[T]: Signal transduction mechanisms	CELLULAR PROCESSES AND SIGNALING
NOG00197	acriflavin resistance protein	[V]: Defense mechanisms	CELLULAR PROCESSES AND SIGNALING
NOG01112	Glycosyl hydrolase BNR repeat-containing protein	[R]: General function prediction only	POORLY CHARACTERIZED
COG1506	peptidase s9 prolyl oligopeptidase active site domain protein	[E]: Amino acid transport and metabolism	METABOLISM
COG2204	two component, sigma54 specific, transcriptional regulator, Fis family	[T]: Signal transduction mechanisms	CELLULAR PROCESSES AND SIGNALING
COG0793	protease	[M]: Cell wall/membrane/envelope biogenesis	CELLULAR PROCESSES AND SIGNALING
COG2804	type ii secretion system protein e	[U]: Intracellular trafficking, secretion, and vesicular transport	CELLULAR PROCESSES AND SIGNALING
COG0466	ATP-dependent serine protease that mediates the selective degradation of mutant and abnormal proteins as well as certain short-lived regulatory proteins. Required for cellular homeostasis and for survival from DNA damage and developmental changes induced by stress. Degrades polypeptides processively to yield small peptide fragments that are 5 to 10 amino acids long. Binds to DNA in a double-stran…	[O]: Posttranslational modification, protein turnover, chaperones	CELLULAR PROCESSES AND SIGNALING
COG2805	twitching motility protein	--	--
COG1680	Beta-lactamase	[V]: Defense mechanisms	CELLULAR PROCESSES AND SIGNALING
COG0577	ABC transporter (permease)	[V]: Defense mechanisms	CELLULAR PROCESSES AND SIGNALING
NOG213218	efflux ABC transporter inner membrane protein	[V]: Defense mechanisms	CELLULAR PROCESSES AND SIGNALING
COG0129	Dihydroxy-acid dehydratase	[E]: Amino acid transport and metabolism	METABOLISM
COG0183	acetyl-coa acetyltransferase	[I]: Lipid transport and metabolism	METABOLISM
COG0067	glutamate synthase	[E]: Amino acid transport and metabolism	METABOLISM
COG0745	regulatoR	[T]: Signal transduction mechanisms	CELLULAR PROCESSES AND SIGNALING
NOG00108	Dehydrogenase	[C]: Energy production and conversion	METABOLISM
COG0174	glutamine synthetase	[E]: Amino acid transport and metabolism	METABOLISM
COG0515	Serine Threonine protein kinase	[T]: Signal transduction mechanisms	CELLULAR PROCESSES AND SIGNALING
COG0841	acriflavin resistance protein	[P]: Inorganic ion transport and metabolism	METABOLISM
COG1032	radical SAM domain protein	[C]: Energy production and conversion	METABOLISM
COG1024	Enoyl-CoA hydratase	[I]: Lipid transport and metabolism	METABOLISM
COG0624	Catalyzes the hydrolysis of N-succinyl-L,L- diaminopimelic acid (SDAP), forming succinate and LL-2,6- diaminoheptanedioate (DAP), an intermediate involved in the bacterial biosynthesis of lysine and meso-diaminopimelic acid, an essential component of bacterial cell walls (By similarity)	[E]: Amino acid transport and metabolism	METABOLISM
COG0154	Allows the formation of correctly charged Gln-tRNA(Gln) through the transamidation of misacylated Glu-tRNA(Gln) in organisms which lack glutaminyl-tRNA synthetase. The reaction takes place in the presence of glutamine and ATP through an activated gamma-phospho-Glu-tRNA(Gln) (By similarity)	[J]: Translation, ribosomal structure and biogenesis	INFORMATION STORAGE AND PROCESSING
COG1136	(ABC) transporter	[V]: Defense mechanisms	CELLULAR PROCESSES AND SIGNALING
COG0436	aminotransferase	[E]: Amino acid transport and metabolism	METABOLISM
COG0304	Catalyzes the condensation reaction of fatty acid synthesis by the addition to an acyl acceptor of two carbons from malonyl-ACP (By similarity)	[I]: Lipid transport and metabolism	METABOLISM
COG0366	alpha amylase, catalytic	[G]: Carbohydrate transport and metabolism	METABOLISM
COG1131	(ABC) transporter	[V]: Defense mechanisms	CELLULAR PROCESSES AND SIGNALING
COG1595	RNA Polymerase	[K]: Transcription	INFORMATION STORAGE AND PROCESSING
COG1404	peptidase (S8 and S53, subtilisin, kexin, sedolisin	[O]: Posttranslational modification, protein turnover, chaperones	CELLULAR PROCESSES AND SIGNALING
COG1884	methylmalonyl-coA mutase	[I]: Lipid transport and metabolism	METABOLISM
COG0531	amino acid	[E]: Amino acid transport and metabolism	METABOLISM
COG0465	Acts as a processive, ATP-dependent zinc metallopeptidase for both cytoplasmic and membrane proteins. Plays a role in the quality control of integral membrane proteins (By similarity)	[O]: Posttranslational modification, protein turnover, chaperones	CELLULAR PROCESSES AND SIGNALING
COG0022	Dehydrogenase, E1 component	[C]: Energy production and conversion	METABOLISM
COG0492	thioredoxin reductase	[O]: Posttranslational modification, protein turnover, chaperones	CELLULAR PROCESSES AND SIGNALING
COG1201	dEAD DEAH box helicase	[L]: Replication, recombination and repair	INFORMATION STORAGE AND PROCESSING
COG0574	pyruvate phosphate dikinase	[G]: Carbohydrate transport and metabolism	METABOLISM
COG0646	methionine synthase	[E]: Amino acid transport and metabolism	METABOLISM
COG1132	(ABC) transporter	[V]: Defense mechanisms	CELLULAR PROCESSES AND SIGNALING
COG1012	Dehydrogenase	[C]: Energy production and conversion	METABOLISM
COG1053	Succinate DeHydrogenase	[C]: Energy production and conversion	METABOLISM
COG1960	acyl-CoA dehydrogenase	[I]: Lipid transport and metabolism	METABOLISM
COG4799	carboxylase	[I]: Lipid transport and metabolism	METABOLISM
COG0714	ATPase associated with various cellular activities	[R]: General function prediction only	POORLY CHARACTERIZED
COG0439	acetyl-CoA carboxylase biotin carboxylase	[I]: Lipid transport and metabolism	METABOLISM
COG0050	This protein promotes the GTP-dependent binding of aminoacyl-tRNA to the A-site of ribosomes during protein biosynthesis (By similarity)	[J]: Translation, ribosomal structure and biogenesis	INFORMATION STORAGE AND PROCESSING
COG0539	thus facilitating recognition of the initiation point. It is needed to translate mRNA with a short Shine-Dalgarno (SD) purine-rich sequence (By similarity)	[J]: Translation, ribosomal structure and biogenesis	INFORMATION STORAGE AND PROCESSING
COG0443	heat shock protein 70	[O]: Posttranslational modification, protein turnover, chaperones	CELLULAR PROCESSES AND SIGNALING
COG0178	The UvrABC repair system catalyzes the recognition and processing of DNA lesions. UvrA is an ATPase and a DNA-binding protein. A damage recognition complex composed of 2 UvrA and 2 UvrB subunits scans DNA for abnormalities. When the presence of a lesion has been verified by UvrB, the UvrA molecules dissociate (By similarity)	[L]: Replication, recombination and repair	INFORMATION STORAGE AND PROCESSING
COG0086	DNA-dependent RNA polymerase catalyzes the transcription of DNA into RNA using the four ribonucleoside triphosphates as substrates (By similarity)	[K]: Transcription	INFORMATION STORAGE AND PROCESSING
COG0085	DNA-dependent RNA polymerase catalyzes the transcription of DNA into RNA using the four ribonucleoside triphosphates as substrates (By similarity)	[K]: Transcription	INFORMATION STORAGE AND PROCESSING
COG1185	Involved in mRNA degradation. Hydrolyzes single-stranded polyribonucleotides processively in the 3'- to 5'-direction (By similarity)	[J]: Translation, ribosomal structure and biogenesis	INFORMATION STORAGE AND PROCESSING
COG0556	damaged site, the DNA wraps around one UvrB monomer. DNA wrap is dependent on ATP binding by UvrB and probably causes local melting of the DNA helix, facilitating insertion of UvrB beta-hairpin between the DNA strands. Then UvrB probes one DNA strand for the presence of a lesion. If a lesion is found the UvrA subunits dissociate and the UvrB-DNA preincision complex is formed. This complex is subs…	[L]: Replication, recombination and repair	INFORMATION STORAGE AND PROCESSING
COG0480	Catalyzes the GTP-dependent ribosomal translocation step during translation elongation. During this step, the ribosome changes from the pre-translocational (PRE) to the post- translocational (POST) state as the newly formed A-site-bound peptidyl-tRNA and P-site-bound deacylated tRNA move to the P and E sites, respectively. Catalyzes the coordinated movement of the two tRNA molecules, the mRNA and…	[J]: Translation, ribosomal structure and biogenesis	INFORMATION STORAGE AND PROCESSING
COG0481	Required for accurate and efficient protein synthesis under certain stress conditions. May act as a fidelity factor of the translation reaction, by catalyzing a one-codon backward translocation of tRNAs on improperly translocated ribosomes. Back- translocation proceeds from a post-translocation (POST) complex to a pre-translocation (PRE) complex, thus giving elongation factor G a second chance to…	[M]: Cell wall/membrane/envelope biogenesis	CELLULAR PROCESSES AND SIGNALING
COG0458	carbamoyl-phosphate synthetase ammonia chain	[F]: Nucleotide transport and metabolism	METABOLISM
COG0653	Part of the Sec protein translocase complex. Interacts with the SecYEG preprotein conducting channel. Has a central role in coupling the hydrolysis of ATP to the transfer of proteins into and across the cell membrane, serving	[U]: Intracellular trafficking, secretion, and vesicular transport	CELLULAR PROCESSES AND SIGNALING
COG0459	Prevents misfolding and promotes the refolding and proper assembly of unfolded polypeptides generated under stress conditions (By similarity)	[O]: Posttranslational modification, protein turnover, chaperones	CELLULAR PROCESSES AND SIGNALING
COG0542	ATP-dependent CLP protease ATP-binding subunit	[O]: Posttranslational modification, protein turnover, chaperones	CELLULAR PROCESSES AND SIGNALING
COG3808	pump that utilizes the energy of pyrophosphate hydrolysis as the driving force for	[C]: Energy production and conversion	METABOLISM
COG0843	Cytochrome C oxidase, subunit I	[C]: Energy production and conversion	METABOLISM
COG0488	(ABC) transporter	[R]: General function prediction only	POORLY CHARACTERIZED
COG0188	DNA gyrase negatively supercoils closed circular double- stranded DNA in an ATP-dependent manner and also catalyzes the interconversion of other topological isomers of double-stranded DNA rings, including catenanes and knotted rings (By similarity)	[L]: Replication, recombination and repair	INFORMATION STORAGE AND PROCESSING
COG0187	DNA gyrase negatively supercoils closed circular double- stranded DNA in an ATP-dependent manner and also catalyzes the interconversion of other topological isomers of double-stranded DNA rings, including catenanes and knotted rings (By similarity)	[L]: Replication, recombination and repair	INFORMATION STORAGE AND PROCESSING
COG0587	DNA polymerase III (alpha subunit)	[L]: Replication, recombination and repair	INFORMATION STORAGE AND PROCESSING
COG1048	aconitate hydratase	[C]: Energy production and conversion	METABOLISM
COG0719	Fe-S assembly protein	[O]: Posttranslational modification, protein turnover, chaperones	CELLULAR PROCESSES AND SIGNALING
COG0508	Dehydrogenase	[C]: Energy production and conversion	METABOLISM
COG1197	transcriptioN-repair coupling factor	[L]: Replication, recombination and repair	INFORMATION STORAGE AND PROCESSING
COG0210	helicase	[L]: Replication, recombination and repair	INFORMATION STORAGE AND PROCESSING
COG0568	Sigma factors are initiation factors that promote the attachment of RNA polymerase to specific initiation sites and are then released (By similarity)	[K]: Transcription	INFORMATION STORAGE AND PROCESSING
COG0209	Provides the precursors necessary for DNA synthesis. Catalyzes the biosynthesis of deoxyribonucleotides from the corresponding ribonucleotides (By similarity)	[F]: Nucleotide transport and metabolism	METABOLISM
COG0513	atp-dependent rna helicase	[L]: Replication, recombination and repair	INFORMATION STORAGE AND PROCESSING
NOG00011	Histidine kinase	[T]: Signal transduction mechanisms	CELLULAR PROCESSES AND SIGNALING
COG1063	Dehydrogenase	[C]: Energy production and conversion	METABOLISM
COG0308	aminopeptidase	[E]: Amino acid transport and metabolism	METABOLISM
COG0612	peptidase'	[O]: Posttranslational modification, protein turnover, chaperones	CELLULAR PROCESSES AND SIGNALING
COG2234	peptidase m28	[R]: General function prediction only	POORLY CHARACTERIZED
COG1472	hydrolase family 3	[G]: Carbohydrate transport and metabolism	METABOLISM
COG1022	Amp-dependent synthetase and ligase	[I]: Lipid transport and metabolism	METABOLISM
COG3119	Sulfatase	[P]: Inorganic ion transport and metabolism	METABOLISM
COG0457	repeat-containing protein	[R]: General function prediction only	POORLY CHARACTERIZED
COG5616	Adenylate cyclase	[S]: Function unknown	POORLY CHARACTERIZED
COG1629	receptor	[P]: Inorganic ion transport and metabolism	METABOLISM
COG2197	Two component transcriptional regulator, LuxR family	[T]: Signal transduction mechanisms	CELLULAR PROCESSES AND SIGNALING
COG0438	Glycosyl transferase (Group 1	[M]: Cell wall/membrane/envelope biogenesis	CELLULAR PROCESSES AND SIGNALING
COG0463	Glycosyl transferase, family 2	[M]: Cell wall/membrane/envelope biogenesis	CELLULAR PROCESSES AND SIGNALING
COG0451	Nad-dependent epimerase dehydratase	[M]: Cell wall/membrane/envelope biogenesis	CELLULAR PROCESSES AND SIGNALING
COG0265	serine protease	[O]: Posttranslational modification, protein turnover, chaperones	CELLULAR PROCESSES AND SIGNALING
COG0277	FAD linked oxidase domain protein	[C]: Energy production and conversion	METABOLISM
COG1028	short-chain dehydrogenase reductase	--	--
COG2141	Monooxygenase	[C]: Energy production and conversion	METABOLISM
COG1529	Aldehyde oxidase and xanthine dehydrogenase, molybdopterin binding	[C]: Energy production and conversion	METABOLISM
COG2303	oxidoreductase	[E]: Amino acid transport and metabolism	METABOLISM
COG4948	mandelate racemase muconate lactonizing	[M]: Cell wall/membrane/envelope biogenesis	CELLULAR PROCESSES AND SIGNALING
COG1804	l-carnitine dehydratase bile acid-inducible protein F	[C]: Energy production and conversion	METABOLISM
COG2133	Dehydrogenase	[G]: Carbohydrate transport and metabolism	METABOLISM

## Sheet: Figure 5
eggNOG	description	eggNOG_Class	Category
NOG06833	Retrotransposon protein	[S]: Function unknown	POORLY CHARACTERIZED
COG2801	Retrotransposon protein	[L]: Replication, recombination and repair	INFORMATION STORAGE AND PROCESSING
NOG00986	Transposase	[L]: Replication, recombination and repair	INFORMATION STORAGE AND PROCESSING
COG2770	Histidine kinase	[T]: Signal transduction mechanisms	CELLULAR PROCESSES AND SIGNALING
NOG00197	acriflavin resistance protein	[V]: Defense mechanisms	CELLULAR PROCESSES AND SIGNALING
COG0515	Serine Threonine protein kinase	[T]: Signal transduction mechanisms	CELLULAR PROCESSES AND SIGNALING
COG0086	DNA-dependent RNA polymerase catalyzes the transcription of DNA into RNA using the four ribonucleoside triphosphates as substrates (By similarity)	[K]: Transcription	INFORMATION STORAGE AND PROCESSING
COG4886	leucine Rich Repeat	[S]: Function unknown	POORLY CHARACTERIZED
NOG46922	Retrotransposon protein	[S]: Function unknown	POORLY CHARACTERIZED
NOG178864	Retrotransposon	[R]: General function prediction only	POORLY CHARACTERIZED
NOG145355	Retro-transposon	[R]: General function prediction only	POORLY CHARACTERIZED
NOG187110	Reverse transcriptase (RNA-dependent DNA polymerase)	[L]: Replication, recombination and repair	INFORMATION STORAGE AND PROCESSING
NOG226089	Integrase core domain	[R]: General function prediction only	POORLY CHARACTERIZED
NOG15957	transposon protein	[S]: Function unknown	POORLY CHARACTERIZED
COG0513	atp-dependent rna helicase	[L]: Replication, recombination and repair	INFORMATION STORAGE AND PROCESSING
COG0187	DNA gyrase negatively supercoils closed circular double- stranded DNA in an ATP-dependent manner and also catalyzes the interconversion of other topological isomers of double-stranded DNA rings, including catenanes and knotted rings (By similarity)	[L]: Replication, recombination and repair	INFORMATION STORAGE AND PROCESSING
NOG00108	Dehydrogenase	[C]: Energy production and conversion	METABOLISM
COG0129	Dihydroxy-acid dehydratase	[E]: Amino acid transport and metabolism	METABOLISM
COG0183	acetyl-coa acetyltransferase	[I]: Lipid transport and metabolism	METABOLISM
COG1249	dihydrolipoyl dehydrogenase	[C]: Energy production and conversion	METABOLISM
COG0119	Catalyzes the condensation of the acetyl group of acetyl-CoA with 3-methyl-2-oxobutanoate (2-oxoisovalerate) to form 3-carboxy-3-hydroxy-4-methylpentanoate (2-isopropylmalate) (By similarity)	[E]: Amino acid transport and metabolism	METABOLISM
COG0366	alpha amylase, catalytic	[G]: Carbohydrate transport and metabolism	METABOLISM
COG1960	acyl-CoA dehydrogenase	[I]: Lipid transport and metabolism	METABOLISM
COG1053	Succinate DeHydrogenase	[C]: Energy production and conversion	METABOLISM
COG4799	carboxylase	[I]: Lipid transport and metabolism	METABOLISM
COG0508	Dehydrogenase	[C]: Energy production and conversion	METABOLISM
COG0174	glutamine synthetase	[E]: Amino acid transport and metabolism	METABOLISM
COG0436	aminotransferase	[E]: Amino acid transport and metabolism	METABOLISM
COG0517	Catalyzes the conversion of inosine 5'-phosphate (IMP) to xanthosine 5'-phosphate (XMP), the first committed and rate- limiting step in the de novo synthesis of guanine nucleotides, and therefore plays an important role in the regulation of cell growth (By similarity)	[R]: General function prediction only	POORLY CHARACTERIZED
COG0574	pyruvate phosphate dikinase	[G]: Carbohydrate transport and metabolism	METABOLISM
COG5001	Diguanylate cyclase phosphodiesterase	[T]: Signal transduction mechanisms	CELLULAR PROCESSES AND SIGNALING
COG0365	Catalyzes the conversion of acetate into acetyl-CoA (AcCoA), an essential intermediate at the junction of anabolic and catabolic pathways. AcsA undergoes a two-step reaction. In the first half reaction, AcsA combines acetate with ATP to form acetyl-adenylate (AcAMP) intermediate. In the second half reaction, it can then transfer the acetyl group from AcAMP to the sulfhydryl group of CoA, forming …	[I]: Lipid transport and metabolism	METABOLISM
COG0243	molybdopterin oxidoreductase	[C]: Energy production and conversion	METABOLISM
COG3250	hydrolase family 2	[G]: Carbohydrate transport and metabolism	METABOLISM
COG0500	methyltransferase	[Q]: Secondary metabolites biosynthesis, transport and catabolism	METABOLISM
COG1680	Beta-lactamase	[V]: Defense mechanisms	CELLULAR PROCESSES AND SIGNALING
COG2133	Dehydrogenase	[G]: Carbohydrate transport and metabolism	METABOLISM
COG3629	Transcriptional regulator	[K]: Transcription	INFORMATION STORAGE AND PROCESSING
COG1404	peptidase (S8 and S53, subtilisin, kexin, sedolisin	[O]: Posttranslational modification, protein turnover, chaperones	CELLULAR PROCESSES AND SIGNALING
COG1020	non-ribosomal peptide synthetase	[Q]: Secondary metabolites biosynthesis, transport and catabolism	METABOLISM
COG3321	synthase	[Q]: Secondary metabolites biosynthesis, transport and catabolism	METABOLISM
COG0583	Transcriptional regulator	[K]: Transcription	INFORMATION STORAGE AND PROCESSING
COG1309	Transcriptional regulator	[K]: Transcription	INFORMATION STORAGE AND PROCESSING
COG1414	iclr family transcriptional regulator	[K]: Transcription	INFORMATION STORAGE AND PROCESSING
COG2771	Transcriptional regulator	[K]: Transcription	INFORMATION STORAGE AND PROCESSING
COG2197	Two component transcriptional regulator, LuxR family	[T]: Signal transduction mechanisms	CELLULAR PROCESSES AND SIGNALING
COG4585	Histidine kinase	[T]: Signal transduction mechanisms	CELLULAR PROCESSES AND SIGNALING
COG1609	Transcriptional regulator	[K]: Transcription	INFORMATION STORAGE AND PROCESSING
COG1940	ROK family	[G]: Carbohydrate transport and metabolism	METABOLISM
COG1653	extracellular solute-binding protein family 1	[G]: Carbohydrate transport and metabolism	METABOLISM
COG1175	binding-protein-dependent transport systems inner membrane Component	[P]: Inorganic ion transport and metabolism	METABOLISM
COG0395	Binding-protein-dependent transport systems inner membrane component	[G]: Carbohydrate transport and metabolism	METABOLISM
COG4948	mandelate racemase muconate lactonizing	[M]: Cell wall/membrane/envelope biogenesis	CELLULAR PROCESSES AND SIGNALING
COG0477	major facilitator Superfamily	[G]: Carbohydrate transport and metabolism	METABOLISM
COG1167	Transcriptional regulator, gntR family	[K]: Transcription	INFORMATION STORAGE AND PROCESSING
COG0747	Extracellular solute-binding protein, family 5	[E]: Amino acid transport and metabolism	METABOLISM
COG0673	oxidoreductase	[R]: General function prediction only	POORLY CHARACTERIZED
COG1028	short-chain dehydrogenase reductase	--	--
COG0596	Alpha beta hydrolase	[R]: General function prediction only	POORLY CHARACTERIZED
COG1595	RNA Polymerase	[K]: Transcription	INFORMATION STORAGE AND PROCESSING
COG0277	FAD linked oxidase domain protein	[C]: Energy production and conversion	METABOLISM
COG3181	extra-cytoplasmic solute receptor family protein	[S]: Function unknown	POORLY CHARACTERIZED
COG4177	(ABC) transporter	[E]: Amino acid transport and metabolism	METABOLISM
COG0346	glyoxalase bleomycin resistance protein dioxygenase	[E]: Amino acid transport and metabolism	METABOLISM
COG0715	(ABC) transporter	[P]: Inorganic ion transport and metabolism	METABOLISM
COG0154	Allows the formation of correctly charged Gln-tRNA(Gln) through the transamidation of misacylated Glu-tRNA(Gln) in organisms which lack glutaminyl-tRNA synthetase. The reaction takes place in the presence of glutamine and ATP through an activated gamma-phospho-Glu-tRNA(Gln) (By similarity)	[J]: Translation, ribosomal structure and biogenesis	INFORMATION STORAGE AND PROCESSING
COG1529	Aldehyde oxidase and xanthine dehydrogenase, molybdopterin binding	[C]: Energy production and conversion	METABOLISM
COG0028	acetolactate synthase	[E]: Amino acid transport and metabolism	METABOLISM
COG0411	(ABC) transporter	[E]: Amino acid transport and metabolism	METABOLISM
COG0559	(ABC) transporter	[E]: Amino acid transport and metabolism	METABOLISM
COG0410	(ABC) transporter	[E]: Amino acid transport and metabolism	METABOLISM
COG0577	ABC transporter (permease)	[V]: Defense mechanisms	CELLULAR PROCESSES AND SIGNALING
COG3899	Transcriptional regulator	[T]: Signal transduction mechanisms	CELLULAR PROCESSES AND SIGNALING
COG1024	Enoyl-CoA hydratase	[I]: Lipid transport and metabolism	METABOLISM
COG0624	Catalyzes the hydrolysis of N-succinyl-L,L- diaminopimelic acid (SDAP), forming succinate and LL-2,6- diaminoheptanedioate (DAP), an intermediate involved in the bacterial biosynthesis of lysine and meso-diaminopimelic acid, an essential component of bacterial cell walls (By similarity)	[E]: Amino acid transport and metabolism	METABOLISM
COG0265	serine protease	[O]: Posttranslational modification, protein turnover, chaperones	CELLULAR PROCESSES AND SIGNALING
COG0451	Nad-dependent epimerase dehydratase	[M]: Cell wall/membrane/envelope biogenesis	CELLULAR PROCESSES AND SIGNALING
COG0463	Glycosyl transferase, family 2	[M]: Cell wall/membrane/envelope biogenesis	CELLULAR PROCESSES AND SIGNALING
COG0438	Glycosyl transferase (Group 1	[M]: Cell wall/membrane/envelope biogenesis	CELLULAR PROCESSES AND SIGNALING
COG0491	Beta-lactamase domain protein	[R]: General function prediction only	POORLY CHARACTERIZED
COG2303	oxidoreductase	[E]: Amino acid transport and metabolism	METABOLISM
COG1804	l-carnitine dehydratase bile acid-inducible protein F	[C]: Energy production and conversion	METABOLISM
COG0318	Amp-dependent synthetase and ligase	[I]: Lipid transport and metabolism	METABOLISM
COG0604	alcohol dehydrogenase	[C]: Energy production and conversion	METABOLISM
COG1012	Dehydrogenase	[C]: Energy production and conversion	METABOLISM
COG2072	Monooxygenase	[P]: Inorganic ion transport and metabolism	METABOLISM
COG1674	cell division protein FtsK	[D]: Cell cycle control, cell division, chromosome partitioning	CELLULAR PROCESSES AND SIGNALING
COG2409	MmpL domain protein	[R]: General function prediction only	POORLY CHARACTERIZED
COG0262	Key enzyme in folate metabolism. Catalyzes an essential reaction for de novo glycine and purine synthesis, and for DNA precursor synthesis (By similarity)	[H]: Coenzyme transport and metabolism	METABOLISM
COG4941	rna polymerase	[K]: Transcription	INFORMATION STORAGE AND PROCESSING
COG0667	Aldo keto reductase	[C]: Energy production and conversion	METABOLISM
COG0531	amino acid	[E]: Amino acid transport and metabolism	METABOLISM
COG2141	Monooxygenase	[C]: Energy production and conversion	METABOLISM
COG1063	Dehydrogenase	[C]: Energy production and conversion	METABOLISM
COG0745	regulatoR	[T]: Signal transduction mechanisms	CELLULAR PROCESSES AND SIGNALING
COG1131	(ABC) transporter	[V]: Defense mechanisms	CELLULAR PROCESSES AND SIGNALING
COG0842	(ABC) transporter	[V]: Defense mechanisms	CELLULAR PROCESSES AND SIGNALING
COG1136	(ABC) transporter	[V]: Defense mechanisms	CELLULAR PROCESSES AND SIGNALING
COG0654	Monooxygenase	--	--
COG0600	Binding-protein-dependent transport systems inner membrane component	[P]: Inorganic ion transport and metabolism	METABOLISM

## Sheet: Figure 6
eggNOG	description	eggNOG_Class	Category
COG0086	DNA-dependent RNA polymerase catalyzes the transcription of DNA into RNA using the four ribonucleoside triphosphates as substrates (By similarity)	[K]: Transcription	INFORMATION STORAGE AND PROCESSING
COG0050	This protein promotes the GTP-dependent binding of aminoacyl-tRNA to the A-site of ribosomes during protein biosynthesis (By similarity)	[J]: Translation, ribosomal structure and biogenesis	INFORMATION STORAGE AND PROCESSING
COG2770	Histidine kinase	[T]: Signal transduction mechanisms	CELLULAR PROCESSES AND SIGNALING
COG0187	DNA gyrase negatively supercoils closed circular double- stranded DNA in an ATP-dependent manner and also catalyzes the interconversion of other topological isomers of double-stranded DNA rings, including catenanes and knotted rings (By similarity)	[L]: Replication, recombination and repair	INFORMATION STORAGE AND PROCESSING
COG0653	Part of the Sec protein translocase complex. Interacts with the SecYEG preprotein conducting channel. Has a central role in coupling the hydrolysis of ATP to the transfer of proteins into and across the cell membrane, serving	[U]: Intracellular trafficking, secretion, and vesicular transport	CELLULAR PROCESSES AND SIGNALING
COG2234	peptidase m28	[R]: General function prediction only	POORLY CHARACTERIZED
COG1884	methylmalonyl-coA mutase	[I]: Lipid transport and metabolism	METABOLISM
COG0466	ATP-dependent serine protease that mediates the selective degradation of mutant and abnormal proteins as well as certain short-lived regulatory proteins. Required for cellular homeostasis and for survival from DNA damage and developmental changes induced by stress. Degrades polypeptides processively to yield small peptide fragments that are 5 to 10 amino acids long. Binds to DNA in a double-stran…	[O]: Posttranslational modification, protein turnover, chaperones	CELLULAR PROCESSES AND SIGNALING
COG0458	carbamoyl-phosphate synthetase ammonia chain	[F]: Nucleotide transport and metabolism	METABOLISM
COG0480	Catalyzes the GTP-dependent ribosomal translocation step during translation elongation. During this step, the ribosome changes from the pre-translocational (PRE) to the post- translocational (POST) state as the newly formed A-site-bound peptidyl-tRNA and P-site-bound deacylated tRNA move to the P and E sites, respectively. Catalyzes the coordinated movement of the two tRNA molecules, the mRNA and…	[J]: Translation, ribosomal structure and biogenesis	INFORMATION STORAGE AND PROCESSING
COG1048	aconitate hydratase	[C]: Energy production and conversion	METABOLISM
COG0188	DNA gyrase negatively supercoils closed circular double- stranded DNA in an ATP-dependent manner and also catalyzes the interconversion of other topological isomers of double-stranded DNA rings, including catenanes and knotted rings (By similarity)	[L]: Replication, recombination and repair	INFORMATION STORAGE AND PROCESSING
COG0443	heat shock protein 70	[O]: Posttranslational modification, protein turnover, chaperones	CELLULAR PROCESSES AND SIGNALING
COG0843	Cytochrome C oxidase, subunit I	[C]: Energy production and conversion	METABOLISM
COG0209	Provides the precursors necessary for DNA synthesis. Catalyzes the biosynthesis of deoxyribonucleotides from the corresponding ribonucleotides (By similarity)	[F]: Nucleotide transport and metabolism	METABOLISM
COG0178	The UvrABC repair system catalyzes the recognition and processing of DNA lesions. UvrA is an ATPase and a DNA-binding protein. A damage recognition complex composed of 2 UvrA and 2 UvrB subunits scans DNA for abnormalities. When the presence of a lesion has been verified by UvrB, the UvrA molecules dissociate (By similarity)	[L]: Replication, recombination and repair	INFORMATION STORAGE AND PROCESSING
COG0459	Prevents misfolding and promotes the refolding and proper assembly of unfolded polypeptides generated under stress conditions (By similarity)	[O]: Posttranslational modification, protein turnover, chaperones	CELLULAR PROCESSES AND SIGNALING
COG0085	DNA-dependent RNA polymerase catalyzes the transcription of DNA into RNA using the four ribonucleoside triphosphates as substrates (By similarity)	[K]: Transcription	INFORMATION STORAGE AND PROCESSING
COG4799	carboxylase	[I]: Lipid transport and metabolism	METABOLISM
COG0568	Sigma factors are initiation factors that promote the attachment of RNA polymerase to specific initiation sites and are then released (By similarity)	[K]: Transcription	INFORMATION STORAGE AND PROCESSING
COG0308	aminopeptidase	[E]: Amino acid transport and metabolism	METABOLISM
COG0612	peptidase'	[O]: Posttranslational modification, protein turnover, chaperones	CELLULAR PROCESSES AND SIGNALING
COG0646	methionine synthase	[E]: Amino acid transport and metabolism	METABOLISM
COG0542	ATP-dependent CLP protease ATP-binding subunit	[O]: Posttranslational modification, protein turnover, chaperones	CELLULAR PROCESSES AND SIGNALING
COG0587	DNA polymerase III (alpha subunit)	[L]: Replication, recombination and repair	INFORMATION STORAGE AND PROCESSING
COG0488	(ABC) transporter	[R]: General function prediction only	POORLY CHARACTERIZED
COG1960	acyl-CoA dehydrogenase	[I]: Lipid transport and metabolism	METABOLISM
COG1506	peptidase s9 prolyl oligopeptidase active site domain protein	[E]: Amino acid transport and metabolism	METABOLISM
COG0714	ATPase associated with various cellular activities	[R]: General function prediction only	POORLY CHARACTERIZED
COG2204	two component, sigma54 specific, transcriptional regulator, Fis family	[T]: Signal transduction mechanisms	CELLULAR PROCESSES AND SIGNALING
COG0531	amino acid	[E]: Amino acid transport and metabolism	METABOLISM
COG1653	extracellular solute-binding protein family 1	[G]: Carbohydrate transport and metabolism	METABOLISM
COG0395	Binding-protein-dependent transport systems inner membrane component	[G]: Carbohydrate transport and metabolism	METABOLISM
COG0085	DNA-dependent RNA polymerase catalyzes the transcription of DNA into RNA using the four ribonucleoside triphosphates as substrates (By similarity)	[K]: Transcription	INFORMATION STORAGE AND PROCESSING
COG4585	Histidine kinase	[T]: Signal transduction mechanisms	CELLULAR PROCESSES AND SIGNALING
COG1609	Transcriptional regulator	[K]: Transcription	INFORMATION STORAGE AND PROCESSING
NOG145355	Retro-transposon	[R]: General function prediction only	POORLY CHARACTERIZED
COG0596	Alpha beta hydrolase	[R]: General function prediction only	POORLY CHARACTERIZED
COG2409	MmpL domain protein	[R]: General function prediction only	POORLY CHARACTERIZED
COG2141	Monooxygenase	[C]: Energy production and conversion	METABOLISM
COG0277	FAD linked oxidase domain protein	[C]: Energy production and conversion	METABOLISM
COG1175	binding-protein-dependent transport systems inner membrane Component	[P]: Inorganic ion transport and metabolism	METABOLISM
COG0459	Prevents misfolding and promotes the refolding and proper assembly of unfolded polypeptides generated under stress conditions (By similarity)	[O]: Posttranslational modification, protein turnover, chaperones	CELLULAR PROCESSES AND SIGNALING
COG0028	acetolactate synthase	[E]: Amino acid transport and metabolism	METABOLISM
COG0667	Aldo keto reductase	[C]: Energy production and conversion	METABOLISM
COG3321	synthase	[Q]: Secondary metabolites biosynthesis, transport and catabolism	METABOLISM
COG0154	Allows the formation of correctly charged Gln-tRNA(Gln) through the transamidation of misacylated Glu-tRNA(Gln) in organisms which lack glutaminyl-tRNA synthetase. The reaction takes place in the presence of glutamine and ATP through an activated gamma-phospho-Glu-tRNA(Gln) (By similarity)	[J]: Translation, ribosomal structure and biogenesis	INFORMATION STORAGE AND PROCESSING
COG0531	amino acid	[E]: Amino acid transport and metabolism	METABOLISM
COG3629	Transcriptional regulator	[K]: Transcription	INFORMATION STORAGE AND PROCESSING
COG0480	Catalyzes the GTP-dependent ribosomal translocation step during translation elongation. During this step, the ribosome changes from the pre-translocational (PRE) to the post- translocational (POST) state as the newly formed A-site-bound peptidyl-tRNA and P-site-bound deacylated tRNA move to the P and E sites, respectively. Catalyzes the coordinated movement of the two tRNA molecules, the mRNA and…	[J]: Translation, ribosomal structure and biogenesis	INFORMATION STORAGE AND PROCESSING
COG0604	alcohol dehydrogenase	[C]: Energy production and conversion	METABOLISM
COG1680	Beta-lactamase	[V]: Defense mechanisms	CELLULAR PROCESSES AND SIGNALING
COG0477	major facilitator Superfamily	[G]: Carbohydrate transport and metabolism	METABOLISM
COG0673	oxidoreductase	[R]: General function prediction only	POORLY CHARACTERIZED
COG1404	peptidase (S8 and S53, subtilisin, kexin, sedolisin	[O]: Posttranslational modification, protein turnover, chaperones	CELLULAR PROCESSES AND SIGNALING
COG0438	Glycosyl transferase (Group 1	[M]: Cell wall/membrane/envelope biogenesis	CELLULAR PROCESSES AND SIGNALING
COG0654	Monooxygenase	--	--
COG0366	alpha amylase, catalytic	[G]: Carbohydrate transport and metabolism	METABOLISM
COG0587	DNA polymerase III (alpha subunit)	[L]: Replication, recombination and repair	INFORMATION STORAGE AND PROCESSING
COG0451	Nad-dependent epimerase dehydratase	[M]: Cell wall/membrane/envelope biogenesis	CELLULAR PROCESSES AND SIGNALING
NOG00011	Histidine kinase	[T]: Signal transduction mechanisms	CELLULAR PROCESSES AND SIGNALING
COG1595	RNA Polymerase	[K]: Transcription	INFORMATION STORAGE AND PROCESSING
COG1131	(ABC) transporter	[V]: Defense mechanisms	CELLULAR PROCESSES AND SIGNALING
COG1136	(ABC) transporter	[V]: Defense mechanisms	CELLULAR PROCESSES AND SIGNALING
COG0624	Catalyzes the hydrolysis of N-succinyl-L,L- diaminopimelic acid (SDAP), forming succinate and LL-2,6- diaminoheptanedioate (DAP), an intermediate involved in the bacterial biosynthesis of lysine and meso-diaminopimelic acid, an essential component of bacterial cell walls (By similarity)	[E]: Amino acid transport and metabolism	METABOLISM
COG0365	Catalyzes the conversion of acetate into acetyl-CoA (AcCoA), an essential intermediate at the junction of anabolic and catabolic pathways. AcsA undergoes a two-step reaction. In the first half reaction, AcsA combines acetate with ATP to form acetyl-adenylate (AcAMP) intermediate. In the second half reaction, it can then transfer the acetyl group from AcAMP to the sulfhydryl group of CoA, forming …	[I]: Lipid transport and metabolism	METABOLISM
COG0508	Dehydrogenase	[C]: Energy production and conversion	METABOLISM
COG1053	Succinate DeHydrogenase	[C]: Energy production and conversion	METABOLISM
NOG187110	Reverse transcriptase (RNA-dependent DNA polymerase)	[L]: Replication, recombination and repair	INFORMATION STORAGE AND PROCESSING
COG1028	short-chain dehydrogenase reductase	--	--
COG4799	carboxylase	[I]: Lipid transport and metabolism	METABOLISM
COG0086	DNA-dependent RNA polymerase catalyzes the transcription of DNA into RNA using the four ribonucleoside triphosphates as substrates (By similarity)	[K]: Transcription	INFORMATION STORAGE AND PROCESSING
COG2197	Two component transcriptional regulator, LuxR family	[T]: Signal transduction mechanisms	CELLULAR PROCESSES AND SIGNALING
NOG178864	Retrotransposon	[R]: General function prediction only	POORLY CHARACTERIZED
COG0542	ATP-dependent CLP protease ATP-binding subunit	[O]: Posttranslational modification, protein turnover, chaperones	CELLULAR PROCESSES AND SIGNALING
COG1960	acyl-CoA dehydrogenase	[I]: Lipid transport and metabolism	METABOLISM
COG1020	non-ribosomal peptide synthetase	[Q]: Secondary metabolites biosynthesis, transport and catabolism	METABOLISM
COG1529	Aldehyde oxidase and xanthine dehydrogenase, molybdopterin binding	[C]: Energy production and conversion	METABOLISM
COG0178	The UvrABC repair system catalyzes the recognition and processing of DNA lesions. UvrA is an ATPase and a DNA-binding protein. A damage recognition complex composed of 2 UvrA and 2 UvrB subunits scans DNA for abnormalities. When the presence of a lesion has been verified by UvrB, the UvrA molecules dissociate (By similarity)	[L]: Replication, recombination and repair	INFORMATION STORAGE AND PROCESSING
COG0745	regulatoR	[T]: Signal transduction mechanisms	CELLULAR PROCESSES AND SIGNALING
COG2801	Retrotransposon protein	[L]: Replication, recombination and repair	INFORMATION STORAGE AND PROCESSING
COG1012	Dehydrogenase	[C]: Energy production and conversion	METABOLISM
COG0488	(ABC) transporter	[R]: General function prediction only	POORLY CHARACTERIZED
COG2204	two component, sigma54 specific, transcriptional regulator, Fis family	[T]: Signal transduction mechanisms	CELLULAR PROCESSES AND SIGNALING
COG1024	Enoyl-CoA hydratase	[I]: Lipid transport and metabolism	METABOLISM

## Sheet: Figure 7
eggNOG	description	eggNOG_Class	Category
COG0022	Dehydrogenase, E1 component	[C]: Energy production and conversion	METABOLISM
COG0178	The UvrABC repair system catalyzes the recognition and processing of DNA lesions. UvrA is an ATPase and a DNA-binding protein. A damage recognition complex composed of 2 UvrA and 2 UvrB subunits scans DNA for abnormalities. When the presence of a lesion has been verified by UvrB, the UvrA molecules dissociate (By similarity)	[L]: Replication, recombination and repair	INFORMATION STORAGE AND PROCESSING
COG0187	DNA gyrase negatively supercoils closed circular double- stranded DNA in an ATP-dependent manner and also catalyzes the interconversion of other topological isomers of double-stranded DNA rings, including catenanes and knotted rings (By similarity)	[L]: Replication, recombination and repair	INFORMATION STORAGE AND PROCESSING
COG0188	DNA gyrase negatively supercoils closed circular double- stranded DNA in an ATP-dependent manner and also catalyzes the interconversion of other topological isomers of double-stranded DNA rings, including catenanes and knotted rings (By similarity)	[L]: Replication, recombination and repair	INFORMATION STORAGE AND PROCESSING
COG0308	aminopeptidase	[E]: Amino acid transport and metabolism	METABOLISM
COG0318	Amp-dependent synthetase and ligase	[I]: Lipid transport and metabolism	METABOLISM
COG0438	Glycosyl transferase (Group 1	[M]: Cell wall/membrane/envelope biogenesis	CELLULAR PROCESSES AND SIGNALING
COG0443	heat shock protein 70	[O]: Posttranslational modification, protein turnover, chaperones	CELLULAR PROCESSES AND SIGNALING
COG0451	Nad-dependent epimerase dehydratase	[M]: Cell wall/membrane/envelope biogenesis	CELLULAR PROCESSES AND SIGNALING
COG0458	carbamoyl-phosphate synthetase ammonia chain	[F]: Nucleotide transport and metabolism	METABOLISM
COG0463	Glycosyl transferase, family 2	[M]: Cell wall/membrane/envelope biogenesis	CELLULAR PROCESSES AND SIGNALING
COG0466	ATP-dependent serine protease that mediates the selective degradation of mutant and abnormal proteins as well as certain short-lived regulatory proteins. Required for cellular homeostasis and for survival from DNA damage and developmental changes induced by stress. Degrades polypeptides processively to yield small peptide fragments that are 5 to 10 amino acids long. Binds to DNA in a double-stran…	[O]: Posttranslational modification, protein turnover, chaperones	CELLULAR PROCESSES AND SIGNALING
COG0500	methyltransferase	[Q]: Secondary metabolites biosynthesis, transport and catabolism	METABOLISM
COG0612	peptidase'	[O]: Posttranslational modification, protein turnover, chaperones	CELLULAR PROCESSES AND SIGNALING
COG1028	short-chain dehydrogenase reductase	--	--
COG1804	l-carnitine dehydratase bile acid-inducible protein F	[C]: Energy production and conversion	METABOLISM
COG2141	Monooxygenase	[C]: Energy production and conversion	METABOLISM
COG2770	Histidine kinase	[T]: Signal transduction mechanisms	CELLULAR PROCESSES AND SIGNALING
COG2801	Retrotransposon protein	[L]: Replication, recombination and repair	INFORMATION STORAGE AND PROCESSING
COG2804	type ii secretion system protein e	[U]: Intracellular trafficking, secretion, and vesicular transport	CELLULAR PROCESSES AND SIGNALING
NOG00108	Dehydrogenase	[C]: Energy production and conversion	METABOLISM
NOG00986	Transposase	[L]: Replication, recombination and repair	INFORMATION STORAGE AND PROCESSING
NOG01112	Glycosyl hydrolase BNR repeat-containing protein	[R]: General function prediction only	POORLY CHARACTERIZED
NOG125328	Ty1-copia subclass	[S]: Function unknown	POORLY CHARACTERIZED
NOG145355	Retro-transposon	[R]: General function prediction only	POORLY CHARACTERIZED
NOG178864	Retrotransposon	[R]: General function prediction only	POORLY CHARACTERIZED
NOG187110	Reverse transcriptase (RNA-dependent DNA polymerase)	[L]: Replication, recombination and repair	INFORMATION STORAGE AND PROCESSING
